# Supplementary material for: Dissection of Nidogen function in Drosophila reveals tissue-specific mechanisms of basement membrane assembly
Source: PLoS Genet. 2018 Sep 27;14(9):e1007483. doi: 10.1371/journal.pgen.1007483 (PMC6177204; doi:10.1371/journal.pgen.1007483)
Supplement: S1 Table — (XLSX) [file pgen.1007483.s008.xlsx]

## Sheet: Fig 4E
	Lipid droplet diameter (μm)
Genotypes	w1118 (control)	Ndg1	Ndg2
	18.34	9.36	10.04
	17.76	9.19	8.99
	16.93	8.78	8.94
	16.03	8.59	8.4
	15.91	8.5	8.38
	15.64	8.3	8.13
	14.82	7.93	8.13
	14.8	7.91	8.02
	14.77	7.79	7.72
	14.52	7.64	7.63
	14.47	7.59	7.56
	14.35	7.46	7.29
	14.33	7.42	7.24
	13.71	7.33	6.99
	13.71	7.19	6.92
	13.65	6.95	6.87
	13.59	6.93	6.74
	13.41	6.92	6.65
	13.33	6.66	6.6
	13.23	6.47	6.54
	13.09	6.35	6.54
	12.95	6.33	6.5
	12.91	6.24	6.49
	12.87	6.24	6.45
	12.85	6.17	6.45
	12.84	6.15	6.42
	12.78	6.12	6.42
	12.77	6.1	6.32
	12.75	6.08	6.28
	12.66	6.08	6.19
	12.45	5.95	6.14
	12.35	5.85	6.13
	12.26	5.77	6.04
	12.18	5.76	6.01
	12.17	5.68	6.01
	12.16	5.68	5.99
	12.12	5.66	5.98
	12.06	5.62	5.95
	12.05	5.6	5.85
	12.04	5.59	5.81
	11.98	5.54	5.75
	11.9	5.53	5.73
	11.89	5.5	5.72
	11.87	5.47	5.67
	11.82	5.45	5.66
	11.67	5.42	5.61
	11.58	5.41	5.58
	11.48	5.34	5.56
	11.45	5.31	5.55
	11.44	5.27	5.53
	11.41	5.27	5.53
	11.38	5.26	5.48
	11.35	5.25	5.48
	11.19	5.23	5.47
	11.18	5.21	5.46
	11.03	5.18	5.45
	11.03	5.17	5.44
	10.95	5.14	5.43
	10.84	5.13	5.41
	10.8	5.12	5.4
	10.8	5.1	5.38
	10.8	5.09	5.38
	10.77	5.08	5.38
	10.75	5.03	5.37
	10.49	4.97	5.35
	10.48	4.94	5.35
	10.47	4.93	5.35
	10.45	4.91	5.35
	10.45	4.9	5.33
	10.45	4.9	5.32
	10.38	4.87	5.31
	10.32	4.86	5.28
	10.27	4.85	5.22
	10.23	4.85	5.22
	10.21	4.85	5.21
	10.13	4.85	5.19
	10.13	4.83	5.18
	10.04	4.82	5.17
	10.03	4.8	5.15
	9.92	4.78	5.14
	9.85	4.77	5.11
	9.82	4.77	5.11
	9.81	4.75	5.1
	9.78	4.72	5.09
	9.75	4.71	5.07
	9.69	4.71	5.04
	9.67	4.69	5.04
	9.63	4.69	5.02
	9.63	4.67	5.01
	9.59	4.65	4.95
	9.59	4.65	4.95
	9.56	4.65	4.95
	9.44	4.63	4.94
	9.43	4.59	4.94
	9.41	4.59	4.94
	9.41	4.56	4.92
	9.4	4.56	4.87
	9.35	4.54	4.86
	9.32	4.54	4.86
	9.23	4.52	4.86
	9.23	4.51	4.8
	9.23	4.5	4.8
	9.16	4.49	4.8
	9.15	4.48	4.79
	9.14	4.45	4.78
	9.12	4.43	4.78
	9.09	4.43	4.78
	9.09	4.43	4.76
	9.07	4.42	4.75
	9.07	4.41	4.74
	8.99	4.4	4.74
	8.99	4.38	4.74
	8.96	4.37	4.73
	8.89	4.34	4.72
	8.84	4.34	4.72
	8.84	4.33	4.71
	8.81	4.32	4.71
	8.78	4.32	4.68
	8.78	4.31	4.65
	8.76	4.31	4.62
	8.74	4.28	4.61
	8.69	4.26	4.6
	8.67	4.25	4.58
	8.66	4.25	4.58
	8.64	4.22	4.56
	8.63	4.22	4.54
	8.61	4.21	4.5
	8.55	4.21	4.48
	8.55	4.21	4.47
	8.48	4.19	4.43
	8.44	4.18	4.42
	8.4	4.15	4.38
	8.36	4.14	4.37
	8.33	4.13	4.36
	8.32	4.12	4.35
	8.3	4.12	4.33
	8.28	4.11	4.32
	8.28	4.11	4.31
	8.25	4.11	4.3
	8.25	4.11	4.29
	8.24	4.09	4.29
	8.19	4.09	4.28
	8.15	4.08	4.26
	8.04	4.08	4.25
	8.04	4.05	4.25
	7.98	4.04	4.24
	7.97	4.03	4.23
	7.95	4.02	4.2
	7.92	4.01	4.2
	7.86	4.01	4.2
	7.83	4	4.16
	7.83	3.98	4.15
	7.8	3.97	4.14
	7.78	3.96	4.14
	7.78	3.95	4.13
	7.76	3.94	4.13
	7.75	3.91	4.13
	7.75	3.9	4.12
	7.74	3.9	4.11
	7.74	3.89	4.1
	7.74	3.89	4.1
	7.73	3.87	4.07
	7.69	3.87	4.06
	7.67	3.86	4.05
	7.67	3.86	4.04
	7.66	3.86	4.02
	7.65	3.85	4.01
	7.65	3.85	4
	7.61	3.78	3.97
	7.59	3.78	3.96
	7.56	3.77	3.96
	7.46	3.77	3.95
	7.45	3.76	3.95
	7.45	3.76	3.94
	7.38	3.74	3.91
	7.35	3.74	3.91
	7.35	3.74	3.9
	7.32	3.73	3.88
	7.28	3.71	3.88
	7.25	3.7	3.88
	7.23	3.7	3.87
	7.22	3.7	3.86
	7.22	3.7	3.86
	7.21	3.68	3.86
	7.18	3.68	3.85
	7.18	3.67	3.84
	7.16	3.66	3.82
	7.15	3.64	3.81
	7.11	3.63	3.81
	7.11	3.61	3.8
	7.11	3.57	3.79
	7.09	3.56	3.79
	7.06	3.54	3.78
	7.04	3.51	3.77
	7.03	3.51	3.77
	7.03	3.51	3.75
	7.03	3.5	3.74
	6.99	3.47	3.74
	6.96	3.46	3.74
	6.94	3.46	3.73
	6.92	3.45	3.73
	6.9	3.43	3.72
	6.89	3.42	3.72
	6.87	3.41	3.72
	6.86	3.39	3.72
	6.83	3.38	3.71
	6.79	3.38	3.69
	6.78	3.37	3.67
	6.75	3.35	3.67
	6.75	3.33	3.66
	6.7	3.32	3.66
	6.67	3.32	3.64
	6.64	3.3	3.64
	6.64	3.28	3.64
	6.6	3.25	3.63
	6.59	3.25	3.62
	6.58	3.24	3.61
	6.56	3.24	3.61
	6.54	3.24	3.6
	6.51	3.21	3.6
	6.51	3.18	3.59
	6.5	3.18	3.59
	6.49	3.17	3.58
	6.46	3.17	3.56
	6.45	3.17	3.56
	6.44	3.17	3.55
	6.41	3.16	3.55
	6.41	3.15	3.54
	6.4	3.15	3.51
	6.4	3.14	3.51
	6.38	3.13	3.5
	6.35	3.12	3.49
	6.35	3.11	3.48
	6.35	3.11	3.48
	6.35	3.1	3.48
	6.34	3.1	3.47
	6.33	3.1	3.44
	6.33	3.1	3.44
	6.32	3.09	3.43
	6.31	3.09	3.43
	6.3	3.07	3.41
	6.26	3.07	3.41
	6.24	3.07	3.41
	6.24	3.06	3.38
	6.23	3.05	3.37
	6.21	3.04	3.35
	6.21	3.04	3.35
	6.21	3.03	3.34
	6.2	3.03	3.33
	6.16	3.03	3.31
	6.16	3.02	3.31
	6.15	3	3.31
	6.13	Mean value: 4.51	3.29
	6.13	Test: Mann-Whitney test	3.29
	6.13	P-value: P<0.0001	3.29
	6.12	Significance: ****	3.27
	6.12		3.26
	6.1		3.24
	6.1		3.24
	6.07		3.24
	6.02		3.23
	6		3.21
	5.99		3.21
	5.98		3.17
	5.97		3.17
	5.91		3.16
	5.91		3.14
	5.88		3.13
	5.87		3.12
	5.87		3.11
	5.85		3.11
	5.85		3.07
	5.84		3.06
	5.83		3.06
	5.8		3.05
	5.79		3.04
	5.78		3
	5.76		3
	5.75		Mean value: 4.61
	5.72		Test: Mann-Whitney test
	5.71		P-value: P<0.0001
	5.69		Significance: ****
	5.68
	5.64
	5.63
	5.6
	5.6
	5.6
	5.59
	5.58
	5.57
	5.54
	5.54
	5.53
	5.53
	5.51
	5.5
	5.5
	5.48
	5.47
	5.46
	5.43
	5.43
	5.41
	5.41
	5.39
	5.37
	5.36
	5.34
	5.33
	5.31
	5.25
	5.24
	5.22
	5.21
	5.21
	5.21
	5.2
	5.2
	5.2
	5.2
	5.19
	5.18
	5.18
	5.17
	5.16
	5.13
	5.12
	5.1
	5.09
	5.07
	5.07
	5.06
	5.05
	5.03
	5.03
	5.02
	5.02
	5.01
	5
	4.99
	4.98
	4.98
	4.98
	4.96
	4.95
	4.94
	4.91
	4.91
	4.9
	4.89
	4.87
	4.86
	4.86
	4.85
	4.84
	4.84
	4.84
	4.83
	4.83
	4.83
	4.8
	4.79
	4.78
	4.75
	4.74
	4.73
	4.72
	4.71
	4.7
	4.66
	4.66
	4.66
	4.65
	4.65
	4.64
	4.62
	4.61
	4.61
	4.58
	4.57
	4.56
	4.55
	4.54
	4.54
	4.52
	4.45
	4.44
	4.44
	4.42
	4.37
	4.35
	4.35
	4.33
	4.32
	4.29
	4.28
	4.28
	4.24
	4.22
	4.22
	4.21
	4.2
	4.2
	4.2
	4.19
	4.18
	4.17
	4.13
	4.12
	4.08
	4.07
	4.06
	4.06
	4.05
	4.04
	4.01
	4
	4
	4
	3.99
	3.99
	3.98
	3.98
	3.97
	3.94
	3.94
	3.92
	3.92
	3.92
	3.91
	3.91
	3.9
	3.88
	3.88
	3.86
	3.86
	3.85
	3.82
	3.82
	3.81
	3.81
	3.77
	3.76
	3.75
	3.72
	3.7
	3.7
	3.69
	3.69
	3.68
	3.68
	3.68
	3.67
	3.67
	3.67
	3.66
	3.63
	3.6
	3.6
	3.59
	3.59
	3.57
	3.56
	3.54
	3.53
	3.53
	3.52
	3.52
	3.51
	3.51
	3.51
	3.46
	3.46
	3.43
	3.43
	3.39
	3.39
	3.38
	3.35
	3.35
	3.35
	3.32
	3.32
	3.31
	3.3
	3.29
	3.28
	3.27
	3.27
	3.26
	3.26
	3.24
	3.24
	3.23
	3.22
	3.22
	3.21
	3.21
	3.21
	3.2
	3.19
	3.18
	3.18
	3.17
	3.16
	3.14
	3.14
	3.14
	3.13
	3.13
	3.12
	3.12
	3.12
	3.08
	3.08
	3.08
	3.07
	3.06
	3.06
	3.05
	3.02
	3.01
	3.01
	3
	3
	Mean value: 6.71

## Sheet: Fig 6B
	Normalized intensity of Ndg constructs (au/μm2)
Genotypes	WT NdgFL.GFP	LanAi NdgFL.GFP	WT NdgDG1.GFP	LanAi NdgDG1.GFP	WT NdgDG2.GFP	LanAi NdgDG2.GFP	WT NdgDG3.GFP	LanAi NdgDG3.GFP
	124.788	57.0218	34.09	4.10099	34.1601	6.68638	65.6633	37.0161
	142.822	56.9565	35.5355	4.20278	46.2312	6.42828	68.0651	36.8535
	173.373	48.1231	21.7408	4.38735	32.5012	6.05535	55.931	30.7008
	249.759	33.5822	16.0755	6.10391	34.7959	6.35388	38.9935	41.4446
	158.243	28.7335	31.3816	7.94724	43.2331	7.97821	48.7548	46.4841
	202.027	43.5839	33.5182	7.21986	22.1594	6.31109	37.586	51.3312
	97.3914	30.0475	53.6412	7.32373	38.701	6.86531	33.8844	30.9358
	129.293	27.1937	32.5421	8.31812	40.2216	8.41103	24.6467	40.3497
	132.603	47.4568	34.9877	10.239	32.7789	6.9041	52.7607	61.4878
	115.504	48.5905	36.3607	10.0986	21.2742	6.97893	56.1574	40.5345
	91.1781	44.7789	45.2351	12.4192	35.0921	9.21827	39.8635	38.025
	112.072	33.4068	31.5525	10.1627	40.8847	9.04826	79.7967	28.5854
	155.779	19.2854	50.9977	4.67814		5.76931	36.0479	34.569
	162.698	30.3599	49.562	5.10198		5.90755	36.4366	35.952
	156.262	32.4505	44.5744	3.8728		6.23507	42.2411	56.1839
	83.5953	24.9412	38.5213	7.47957		5.39853	36.2175	33.605
	108.777	22.9695	42.4768	9.25811		6.04782	55.6103	51.4318
	92.2416	22.7167	34.6816	4.5311		3.67685	49.1081	30.7045
Mean value	138.245	36.2332	37.0819	7.08029	35.1695	6.6819	47.6536	40.3441
Test		Welch's Correction		Welch's Correction		Welch's Correction		Student's t test
P-value		p<0.0001		p<0.0001		p<0.0001		p=0.0767
Significance		****		****		****		n.s.

## Sheet: Fig 6C
		Normalized intensity of Ndg constructs (au/μm2)
Genotypes	WT NdgFL tsgal80	Cg25Ci NdgFL tsgal80	WT NdgDG1 tsgal80	Cg25Ci NdgDG1 tsgal80	WT NdgDG2tsgal80	Cg25CiNdgDG2tsgal80	WT NdgDG3tsgal80	Cg25CiNdgDG3tsgal80
	142.651	57.4347	41.9335	27.0216	29.5372	24.1343	50.6506	5.27063
	151.998	29.3972	49.2997	28.0876	28.3132	22.9251	65.5594	5.08548
	137.544	24.5879	43.7246	29.209	28.2892	25.1263	74.0238	4.07057
	128.396	55.9528	36.0775	27.9658	30.1845	20.9262	32.8731	2.44161
	115.848	28.494	48.0299	24.1169	31.0562	26.0049	41.7328	2.76722
	121.498	50.4651	42.429	24.9944	28.982	25.135	37.7335	2.94171
	117.015	42.6442	33.3109	33.1297	34.5654	22.4934	39.2918	3.54542
	119.7	47.2616	36.6702	34.1499	25.58	22.8373	40.6186	3.62236
	121.906	43.5274	38.8515	23.2156	24.9952	22.5669	32.4516	2.55621
	136.431	56.9449	43.4529	32.086	35.8425	31.659	30.2282	6.01012
	137.277	54.8218	41.6076	26.9712	38.805	29.5918	35.1065	5.74258
	126.689	63.9077	46.5427	25.5629	33.1672	30.5757	32.474	5.49322
	128.452	45.116	49.4339	31.3983	33.2459	32.2384	35.781	2.49925
	115.116	43.51	46.6769	27.7632	29.1086	27.9503	39.8181	6.13929
	116.166	57.4267	50.1897	28.9098	30.3434	29.5582	36.3961	5.1956
	132.235	34.3389		28.7167		28.44		2.09269
	162.774	32.7629		24.4718		24.5258		3.23823
	124.401	20.1819		32.8085		33.3654		4.16715
Mean value	129.783	43.8209	43.2154	28.3655	30.801	26.6697	41.6493	4.04885
Test		Student's t test		Student's t test		Student's t test		Mann-Whitney test
P-value		p<0.0001		p<0.0001		p=0.004		p<0.0001
Significance		****		****		**		****

## Sheet: Fig 6G
		Pearson's coefficient (R coloc)
Genotypes	Collagen IV vs. Laminin		Collagen IV vs. Perlecan
	Wild type	Ndg1	Wild type	Ndg1
	0.767	0.1436	0.6952	0.8828
	0.7345	0.4026	0.8365	0.8625
	0.751	-0.0285	0.8616	0.7986
	0.5953	0.2749	0.8754	0.8774
	0.7511	0.2065	0.8371	0.8592
	0.7049	0.1458	0.8274	0.8713
	0.6331	0.2819	0.7834	0.8705
		0.2159	0.8627	0.8133
				0.8467
				0.8891
				0.8828

## Sheet: Fig 8B
		Length of ventral nerve cord (μm)
Genotypes	Ndg1	LanA216/+	LanA160/+	Ndg1; LanA216/+	Ndg1; LanA160/+
	323.914	326.943	303.077	545.294	361.448
	330.934	305.692	282.794	431.977	397.274
	326.984	354.294	294.2	382.641	473.871
	336.616	349.379	295.583	396.15	366.969
	320.474	305.331	309.709	460.239	463.26
	356.304
	287.658
Mean value	326.126	328.328	297.072	443.26	412.564
Test				Mann-Whitney test ( vs. LanA216/+)	Mann-Whitney test (vs. LanA160/+)
P-value				p=0.0079 ( vs. LanA216/+)	p=0.0079 ( vs. LanA160/+)
Significance				** ( vs. LanA216/+)	** ( vs. LanA160/+)
Test				Mann-Whitney test ( vs. Ndg1 )	Mann-Whitney test ( vs. Ndg1 )
P-value				p=0.0025 ( vs. Ndg1)	p=0.0025 ( vs. Ndg1)
Significance				** ( vs. Ndg1)	** ( vs. Ndg1)

## Sheet: Fig 8D
		Length of pupa (mm)
Genotypes	act>+	act>Ndgi	act>troli	act>Ndgi+ troli
	3.42912	3.42418	3.34835	3.03956
	3.37582	3.19615	3.22033	3.1044
	3.20165	3.3967	3.39176	2.97857
	3.35165	3.56154	3.25275	3.06648
	3.27637	3.36868	3.17692	3.18626
	3.40659	3.15055	3.24835	3.01044
	3.05055	3.13626	3.15385	2.90495
	3.13187	3.39615	3.19835	2.84615
	3.40714	3.27088	3.23187	2.69121
	3.34396	3.33132	3.06703	2.86978
	3.11429	3.38077	3.24451	2.77143
	3.38352	3.28846	3.28571	3.23077
	3.13297	3.40934	3.42198	2.71813
	3.32198	3.30824	3.26703	3.22857
	3.33187	3.33407	3.28571	3.01319
	3.34176	3.2033	3.21264	3.06648
	3.16923	3.41154	3.2544	2.34011
	3.23846	3.26868	3.20824	2.85824
	3.18516	3.44066	3.2467	2.19945
	3.28956	3.46429	3.17418	2.68516
	3.14396	3.37967	3.31154	2.91209
	3.26484	3.44121	3.17692	2.87473
	3.43462	3.31154	3.3071	2.85055
	3.24505	3.18077
	3.31099	3.27747
	3.20934	3.50824
	3.22802	3.38022
	3.46154	3.38462
	3.23187	3.43571
	3.24505	3.27253
	3.28242
	3.04945
	3.30879
	3.3
	3.08132
	3.33736
	3.41813
Mean value	3.2713	3.3438	3.2472	2.889
Test	Mann-Whitney test	Mann-Whitney test	Mann-Whitney test
P-value	p<0.0001	p<0.0001	p<0.0001
Significance	****	****	****

## Sheet: S4A Fig
				Laid eggs
Genotypes	Ndg1			Total	Ndg2			Total	w1118 (control)			Total
Day1	1	3	2	6	13	7	5	25	5	8	8	21
Day2	14	19	26	59	40	35	35	110	32	37	46	115
Day3	34	35	36	105	59	50	48	157	70	73	78	221
Day4	38	38	39	115	61	51	50	162	75	78	82	235
Day5	42	40	40	122	66	54	53	173	79	84	96	259
Day6	46	41	43	130	66	54	54	174	82	86	100	268
Day7	54	43	45	142	66	54	54	174	85	89	104	278
Day8	55	43	47	145	66	54	54	174	87	91	105	283
Day9	57	44	47	148	66	54	55	175	91	93	107	291
Day10	59	45	47	151	66	54	55	175	91	95	109	295
Test	Kolmogorov-Smirnov test				Kolmogorov-Smirnov test
P-value	p=0.0033				p=0.0033
Significance	**				**

## Sheet: S4B Fig
		Egg aspect ratio
Genotypes	w1118 (control)	Ndg1	Ndg2
	2.82611	2.49948	2.58814
	2.82964	2.83025	2.50186
	2.76324	2.57453	2.61963
	2.52273	2.89639	2.56496
	2.60317	3.00488	2.50083
	2.84764	2.77855	2.63727
	2.78467	2.5853	2.88519
	2.6116	2.54054	2.48065
	2.56051	2.40354	2.62088
	2.58754	2.65039	2.60793
	2.49566	2.71318	2.70411
	2.65531	2.34719	2.56027
	2.52325	2.57478	2.524
	2.52153	2.47793	2.65018
Test		Student's t test	Student's t test
P-value		p=0.7691	p=0.2806
Significance		n.s.	n.s.

## Sheet: S4D Fig
		Chill coma recovery time (s)
Genotypes	w1118 (control)	Ndg1	Ndg2	Ndg1 / Df	Ndg2 / Df
	133	219	222	236	254
	134	235	252	250	255
	137	267	286	259	256
	138	267	270	273	257
	140	268	271	281	261
	140	269	273	283	273
	145	270	275	275	274
	152	287	310	285	293
	155	301	333	311	321
	156	311		328	322
	157	318
	162	323
		342
Mean value	145.75	277.917	276.889	278.1	276.6
Test		Welch's Correction	Welch's Correction	Welch's Correction	Welch's Correction
P-value		p<0.0001	p<0.0001	p<0.0001	p<0.0001
Significance		****	****	****	****
