# Supplementary material for: Dissection of Nidogen function in Drosophila reveals tissue-specific mechanisms of basement membrane assembly
Source: PLoS Genet. 2018 Sep 27;14(9):e1007483. doi: 10.1371/journal.pgen.1007483 (PMC6177204; doi:10.1371/journal.pgen.1007483)
Supplement: S2 Table — (XLSX) [file pgen.1007483.s009.xlsx]

## Sheet: Sheet1
Table S2. Experimental Genotypes.
Figure 1	Distribution of the Ndg protein
A	w ; NdgΔRodG3.1 /CTG
B	w ; NdgΔRodG3.1 /CTG
C	w ; croc-LacZ
D	w ; Ndg.sGFPfTRG.638
E	w1118
F	w1118
Figure 2	Fat body adipocytes and blood cells are the main source of Ndg in larval BMs
B	w ; Ndg.sGFPfTRG.638 / +
	w ; Cg-GAL4 / UAS-isGFPi ; Ndg.sGFPfTRG.638 / +
Figure 3	CRISPR/Cas9-generated Nidogen mutants are viable
B-C	w1118
	w ; Ndg1
D	w ; NdgΔRodG3.1 /CTG
	w ; NdgΔRodG3.1
E	w1118
	w ; Ndg1
	w ; Ndg2
Figure 4	Ndg mutants show rupture of adipose tissue BMs
A	w ; LanB1.sGFPfTRG.681 / +
	y w / w OR Y ; vkgG454.GFP / +
	w trolCPTI-002049.YFP / +
	w ; Ndg1; LanB1.sGFPfTRG.681 / +
	y w / w OR Y ; Ndg1 vkgG454.GFP / Ndg1
	w trolCPTI-002049.YFP / + ; Ndg1
	w ; UAS-Ndg.RNAiTRiP.HMJ24142 / Cg-GAL4 ; LanB1.sGFP fTRG.681/ +
	y w / w OR Y; Cg-GAL4 vkgG454.GFP / UAS-Ndg.RNAiTRiP.HMJ24142
	w trolCPTI-002049.YFP ; UAS-Ndg.RNAiTRiP.HMJ24142 / Cg-GAL4
B	y w / w OR Y ; Ndg1 vkgG454.GFP / Ndg2
	y w / w OR Y ; Ndg1 vkgG454.GFP / NdgΔRodG3.1
	y w / w OR Y ; Ndg1 vkgG454.GFP / NdgDf(2R)BSC281
C	w ; BM-40-SPARC-GAL4 UAS-Cg25C.RFP3.1 / +
	w ; Ndg1 ; BM-40-SPARC-GAL4 UAS-Cg25C.RFP3.1 / +
	w ; Ndg1 ; BM-40-SPARC-GAL4 UAS-Cg25C.RFP3.1 / Ndg.sGFPfTRG.638
D	w1118
	w ; Ndg1
	w ; Ndg2
Figure 5	Rod domain is necessary but not sufficient for Nidogen localization to BMs
B	w ; Cg-GAL4 / + ; UAS-NdgFL.GFP / +
	w ; Cg-GAL4 / UAS-NdgG1.GFP
	w ; Cg-GAL4 / UAS-NdgG2.GFP
	w ; Cg-GAL4 / + ; UAS-NdgG3.GFP / +
	w ; Cg-GAL4 / + ; UAS-NdgRod.GFP / +
	w ; Cg-GAL4 / UAS-NdgRodG3.GFP
	w ; Cg-GAL4 / + ; UAS-NdgG1L.GFP / +
	w ; Cg-GAL4 / + ; UAS-NdgG1LG2.GFP / +
	w ; Cg-GAL4 / + ; UAS-NdgΔG3.GFP / +
	w ; Cg-GAL4 / UAS-NdgΔG2Rod.GFP
	w ; Cg-GAL4 / + ; UAS-NdgΔG2.GFP / +
	w ; Cg-GAL4 / + ; UAS-NdgΔG1.GFP / +
	w ; Cg-GAL4 / + ; UAS-NdgG2Rod.GFP / +
	w ; Cg-GAL4 / + ; UAS-NdgL.GFP / +
	w ; Cg-GAL4 / + ; UAS-NdgΔRod.GFP / +
Figure 6	The G3 domain is essential for Ndg function
A	w ; Cg-GAL4 / + ; UAS-NdgFL.GFP / +
	w ; Cg-GAL4 / + ; UAS-NdgFL.GFP / UAS-LanA.RNAiTRiP.JF02908
	w ; Cg-GAL4 / tub-GAL80ts ; UAS-NdgFL.GFP / UAS-Cg25C.RNAiVDRC.v28369
	w ; Cg-GAL4 / + ; UAS-NdgΔG1.GFP / +
	w ; Cg-GAL4 / + ; UAS-NdgΔG1.GFP / UAS-LanA.RNAiTRiP.JF02908
	w ; Cg-GAL4 / tub-GAL80ts ; UAS-NdgΔG1.GFP / UAS-Cg25C.RNAiVDRC.v28369
	w ; Cg-GAL4 / + ; UAS-NdgΔG2.GFP / +
	w ; Cg-GAL4 / + ; UAS-NdgΔG2.GFP / UAS-LanA.RNAiTRiP.JF02908
	w ; Cg-GAL4 / tub-GAL80ts ; UAS-NdgΔG2.GFP / UAS-Cg25C.RNAiVDRC.v28369
	w ; Cg-GAL4 / + ; UAS-NdgΔG3.GFP / +
	w ; Cg-GAL4 / + ; UAS-NdgΔG3.GFP / UAS-LanA.RNAiTRiP.JF02908
	w ; Cg-GAL4 / tub-GAL80ts ; UAS-NdgΔG3.GFP / UAS-Cg25C.RNAiVDRC.v28369
B	w ; Cg-GAL4 / + ; UAS-NdgFL.GFP / +
	w ; Cg-GAL4 / + ; UAS-NdgFL.GFP / UAS-LanA.RNAiTRiP.JF02908
	w ; Cg-GAL4 / + ; UAS-NdgΔG1.GFP / +
	w ; Cg-GAL4 / + ; UAS-NdgΔG1.GFP / UAS-LanA.RNAiTRiP.JF02908
	w ; Cg-GAL4 / + ; UAS-NdgΔG2.GFP / +
	w ; Cg-GAL4 / + ; UAS-NdgΔG2.GFP / UAS-LanA.RNAiTRiP.JF02908
	w ; Cg-GAL4 / + ; UAS-NdgΔG3.GFP / +
	w ; Cg-GAL4 / + ; UAS-NdgΔG3.GFP / UAS-LanA.RNAiTRiP.JF02908
C	w ; Cg-GAL4 / tub-GAL80ts ; UAS-NdgFL.GFP / +
	w ; Cg-GAL4 / tub-GAL80ts ; UAS-NdgFL.GFP / UAS-Cg25C.RNAiVDRC.v28369
	w ; Cg-GAL4 / tub-GAL80ts ; UAS-NdgΔG1.GFP / +
	w ; Cg-GAL4 / tub-GAL80ts; UAS-NdgΔG1.GFP / UAS-Cg25C.RNAiVDRC.v28369
	w ; Cg-GAL4 / tub-GAL80ts; UAS-NdgΔG2.GFP / +
	w ; Cg-GAL4 / tub-GAL80ts ; UAS-NdgΔG2.GFP / UAS-Cg25C.RNAiVDRC.v28369
	w ; Cg-GAL4 / tub-GAL80ts ; UAS-NdgΔG3.GFP / +
	w ; Cg-GAL4 / tub-GAL80ts ; UAS-NdgΔG3.GFP / UAS-Cg25C.RNAiVDRC.v28369
D	w ; BM-40-SPARC-GAL4 UAS-Cg25C.RFP3.1 / +
	w ; Ndg1 ; BM-40-SPARC-GAL4 UAS-Cg25C.RFP3.1 / +
	w ; Ndg1 ; BM-40-SPARC-GAL4 UAS-Cg25C.RFP3.1 / UAS-NdgΔG1.GFP
	w ; Ndg1 ; BM-40-SPARC-GAL4 UAS-Cg25C.RFP3.1 / UAS-NdgΔG2.GFP
	w ; Ndg1 ; BM-40-SPARC-GAL4 UAS-Cg25C.RFP3.1 / UAS-NdgΔG3.GFP
E	w ; BM-40-SPARC-GAL4 UAS-Cg25C.RFP3.1 / LanB1.sGFPfTRG.681
	w ; Ndg1 ; BM-40-SPARC-GAL4 UAS-Cg25C.RFP3.1 / LanB1.sGFPfTRG.681
Figure 7	Laminins and Col IV are required for proper Ndg incorporation into adipose tissue BMs
A	w1118
B	w ; Df LanB1 /CTG
C	w, Df (2L)BSC172/CyO,Dfd-YFP
D	trolnull/FTG
E	w ; Ndg.sGFPfTRG.638 / +
	w ; LanB1.sGFPfTRG.681 / +
	y w / w OR Y ; vkgG454.GFP / +
	w trolCPTI-002049.YFP / +
	w ; Cg-GAL4 / UAS-LanB1.RNAiVDRC.V23121 ; Ndg.sGFPfTRG.638 / +
	y w / w OR Y ; Cg-GAL4 vkgG454.GFP / UAS-LanB1.RNAiVDRC.V23121
	w trolCPTI-002049.YFP / + ; Cg-GAL4 / UAS-LanB1.RNAiVDRC.V23121
	w ; Cg-GAL4 / tub-GAL80ts ; Ndg.sGFPfTRG.638 / UAS-vkg.RNAiNIG.16858R-3
	w ; Cg-GAL4 / tub-GAL80ts ; LanB1.sGFPfTRG.681 / UAS-vkg.RNAiNIG.16858R-3
	w TrolCPTI-002049.YFP / + ; Cg-GAL4 / tub-GAL80ts ; + / UAS-vkg.RNAiNIG.16858R-3
	w ; Cg-GAL4 / UAS-trol.RNAiVDRC.v24549 ; Ndg.sGFPfTRG.638 / +
	w ; Cg-GAL4 / UAS-trol.RNAiVDRC.v24549 ; LanB1.sGFPfTRG.681 / +
	y w / w OR Y ; Cg-GAL4 vkgG454.GFP / UAS-trol.RNAiVDRC.v24549
Figure 8	Ndg loss enhances Laminin and Perlecan loss phenotypes
A	w ; LanA216 / LanA160
	w ; Ndg1
	w ; LanA216 / +
	w ; Ndg1 ; LanA216 / +
B	w ; LanA216 / +
	w ; Ndg1 ; LanA216 / +
	w ; LanA160 / +
	w ; Ndg1 ; LanA160 / +
C	w ;UAS-Ndg.RNAiTRiP.HMJ24142 / + ; act-FO-GAL4 / +
	w ; act-FO-GAL4 / UAS-trol.RNAiTRiP.JF03376
	w ; UAS-Ndg.RNAiTRiP.HMJ24142 / + ; act-FO-GAL4 / UAS-trol.RNAiTRiP.JF03376
S1 Figure	Fat body adipocytes and blood cells are the main source of most BM components in the larva
	y w / w OR Y ; vkgG454.GFP / +
	w trolCPTI-002049.YFP / +
	w ; LanB1.sGFPfTRG.681 / +
	y w / w OR Y ; Cg-GAL4 vkgG454.GFP / UAS-EGFP.shRNABDSC41560
	w trolCPTI-002049.YFP / + ; Cg-GAL4 / UAS-EGFP.shRNABDSC41560
	w ; Cg-GAL4 / UAS-isGFPi ; LanB1.sGFPfTRG.681 / +
S3 Figure	Ndg accumulation in NdgΔRodG3.1 homozygous mutant embryos
A	w ; NdgΔRodG3.1 /CTG
B	w ; NdgΔRodG3.1
C	w ; NdgΔRodG3.1
D	w ; Ndg2
S4 Figure	Elimination of Ndg affects egg lay deposition, adult flight muscles BM and chill coma recovery
A-B	w1118
	w ; Ndg1
	w; Ndg2
C	y w / w OR Y ; vkgG454.GFP / +
	y w / w OR Y ; Ndg1 vkgG454.GFP / Ndg1
D	w1118
	w ; Ndg1
	w ; Ndg2
	w ; Ndg1 / NdgDf(2R)BSC281
	w ; Ndg2 / NdgDf(2R)BSC281
S5 Figure	Regulation of Ndg.sGFP incorporation into BMs by laminins, Col IV and Perlecan
	w ; Ndg.sGFPfTRG.638 / +
	w ; LanB1.sGFPfTRG.681 / +
	y w / w OR Y ; vkgG454.GFP / +
	w trolCPTI-002049.YFP / +
	w ; Cg-GAL4 / + ; Ndg.sGFPfTRG.638 / UAS-LanA.RNAiTRiP.JF02908
	y w / w OR Y ; Cg-GAL4 vkgG454.GFP / + ; UAS-LanA.RNAiTRiP.JF02908 / +
	w trolCPTI-002049.YFP / + ; Cg-GAL4 / + ; UAS-LanA.RNAiTRiP.JF02908 / +
	w ; Cg-GAL4 / UAS-LanB2.RNAiTRiP.HMC04076 ; Ndg.sGFPfTRG.638 / +
	y w / w OR Y ; Cg-GAL4 vkgG454.GFP / UAS-LanB2.RNAiTRiP.HMC04076
	w trolCPTI-002049.YFP / + ; Cg-GAL4 / UAS-LanB2.RNAiTRiP.HMC04076
	w ; Cg-GAL4 / tub-GAL80ts ; Ndg.sGFPfTRG.638/ UAS-Cg25C.RNAiVDRC.v28369
	w ; Cg-GAL4 / tub-GAL80ts ; LanB1.sGFPfTRG.681 / Cg25C.RNAiVDRC.v28369
	w trolCPTI-002049.YFP / + ; Cg-GAL4 / tub-GAL80ts ; + / Cg25C.RNAiVDRC.v28369
